# Supplementary material for: The telomere-to-telomere genome of flowering cherry (Prunus campanulata) reveals genomic evolution of the subgenus Cerasus
Source: Gigascience. 2025 Feb 21;14:giaf009. doi: 10.1093/gigascience/giaf009 (PMC11843098; doi:10.1093/gigascience/giaf009)
Supplement: giaf009_Supplemental_Files [file giaf009_supplemental_files.zip]

Archive with 9 entries (9 files):
- Figure S1 K-mer.pdf
- Figure S2 SV.pdf
- Figure S3 SV go and kegg.pdf
- Figure S4 New gene.pdf
- Figure S5 Unique gene families.pdf
- Figure S6 Phylogenetic tree and divertime.pdf
- Figure S7 Contraction and Expansion.pdf
- Figure S8 WGD.pdf
- Supplementary Tables.xlsx
