# Supplementary material for: The telomere-to-telomere genome of flowering cherry (Prunus campanulata) reveals genomic evolution of the subgenus Cerasus
Source: Gigascience. 2025 Feb 21;14:giaf009. doi: 10.1093/gigascience/giaf009 (PMC11843098; doi:10.1093/gigascience/giaf009)
Supplement: giaf009_Supplemental_Files [file giaf009_supplemental_files.zip › Supplementary Tables.xlsx]

## Sheet: Sheet1
Table S1 Summary of sequencing data of P. campanulata assembly.
Technology	Total data (Gb)	Reads number	Average reads length (bp)	Reads length N50 (bp)	Depth (×)
ONT	16.19	160777	100716	100000	53.67
PacBio HiFi	30.54	1894399	16119	15582	108.23
Illumina	63.83	428309022	150	/	209.43
Hi-C	35.34	235976438	150	/	117.41

## Sheet: Sheet2
Table S2 Statistics and assessment of different assembly strategies.
Assembly strategy	Genome size (bp)	Contig N50 (bp)	Contig number	QV	BUSCO
Nextdenovo	286562109	21170905	52	31.3639	0.988
Hifiasm	290348808	29858157	354	53.8436	0.989
Hifiasm (hifi+ont)	280942115	30661924	249	52.7453	0.987

## Sheet: Sheet3
Table S3 Gap region and length in P. campanulata assembly.
Chromosome	Start	End	Length (bp)	Confidence
Chr7	24923926	24930032	6106	TURE
Chr4	28726103	28733092	6989	TURE
Chr4	30141571	30166842	25271	TURE
Chr1	49453012	49456977	3965	TURE
Chr1	49474011	49489875	15864	TURE
Chr5	3298173	3298272	99	TURE
Chr7	18646292	18735065	88773	TURE
Chr5	8174351	8270308	95957	TURE

## Sheet: Sheet4
Table S4 The length and contig number of chromosomes in P. campanulata genome.
Chromosome	Length (bp)	Contig number
Chr1	50794014	1
Chr2	35472626	1
Chr3	29881957	1
Chr4	31601868	1
Chr5	25798287	1
Chr6	34490793	1
Chr7	29332306	1
Chr8	28854553	1

## Sheet: Sheet5
Table S5 Assessment of P. campanulata assembly contiguity.
Reads type	Mapping rate (%)	Average sequencing depth (bp)	Coverage (%)	Coverage at least 4X (%)	Coverage at least 10X (%)	Coverage at least 20X (%)
Illumina	96.1	209.43	100	99.99	99.98	99.96
Ont	99.95	53.67	99.99	99.98	99.95	98.84
Pacbio HiFi	99.97	108.23	99.99	99.98	99.98	99.93

## Sheet: Sheet6
Table S6 BUSCOs analysis of P. campanulata genome completeness.
	Assembly		Annotation
	Proteins	Percentage (%)	Proteins	Percentage (%)
Complete BUSCOs	1596	98.9	1585	98.2
Complete Single-Copy BUSCOs	1550	96	1538	95.3
Complete Duplicated BUSCOs	46	2.9	47	2.9
Fragmented BUSCOs	9	0.6	4	0.2
Missing BUSCOs	9	0.5	25	1.6
Total BUSCO groups searched	1614	100	1614	100

## Sheet: Sheet7
Table S7 QV analysis of P. campanulata genome accuracy.
Chromosome	QV
Chr1	51.6704
Chr2	47.877
Chr3	50.1424
Chr4	49.0778
Chr5	47.7546
Chr6	48.0937
Chr7	46.0833
Chr8	50.5887

## Sheet: Sheet8
Table S8 Summary statistics of repetitive sequences in P. campanulata genome.
Type	TE protiens		De novo + repbase		Combined TEs
	Length (bp)	% in genome	Length (bp)	% in genome	Length (bp)	% in genome
DNA	5141420	1.93	40672193	15.28	41179205	15.47
LINE	1384244	0.52	12052035	4.53	12318036	4.63
SINE	0	0	1249451	0.47	1249451	0.47
LTR	16641081	6.25	62886740	23.62	63672488	23.92
LTR-Gypsy	6901638	2.59	21291919	8	21500500	8.08
LTR-Copia	9156588	3.44	17069528	6.41	17405110	6.54
Other	0	0	240	0	240	0
Unknown	7128	0	18645030	7	18652158	7.01
Total	23167393	8.7	129364406	48.59	130835543	49.14

## Sheet: Sheet9
Table S9 Statistics of gene function annotation.
Annotation database	Number of annotations	Percentage
All	28961	1
Annotation	27934	0.9645
KEGG	9854	0.3403
Pathway	5059	0.1747
Nr	27545	0.9511
Uniprot	27459	0.9481
GO	19228	0.6639
KOG	1196	0.0413
Pfam	18682	0.6451
Interpro	25925	0.8952

## Sheet: Sheet10
Table S10 Statistics of noncoding RNAs in P. campanulata genome.
Type		Copy	Average length (bp)	Total length (bp)	% of genome
miRNA		287	112	32001	0.012
tRNA		668	75	50050	0.0188
rRNA	rRNA	886	345	305674	0.1148
	18S	26	1806	46950	0.0176
	28S	26	6216	161621	0.0607
	5.8S	303	119	36026	0.0135
	5S	531	115	61077	0.0229
snRNA	snRNA	573	115	65955	0.0248
	CD-box	419	107	44814	0.0168
	HACA-box	41	126	5156	0.0019
	splicing	113	141	15985	0.006
	scaRNA	0	0	0	0

[truncated: 6 more sheets: Sheet11, Sheet12, Sheet13, Sheet14, Sheet15, Sheet16]
